# Supplementary material for: Arabinogalactan Alleviates Lipopolysaccharide-Induced Intestinal Epithelial Barrier Damage through Adenosine Monophosphate-Activated Protein Kinase/Silent Information Regulator 1/Nuclear Factor Kappa-B Signaling Pathways in Caco-2 Cells
Source: Int J Mol Sci. 2023 Oct 19;24(20):15337. doi: 10.3390/ijms242015337 (PMC10607795; doi:10.3390/ijms242015337)
Supplement: Supplementary file 1 [file ijms-24-15337-s001.zip]

Archive with 1 entries (1 files):
- ijms-2608187-supplementary.pdf
